# Supplementary material for: Foliar-feeding insects acquire microbiomes from the soil rather than the host plant
Source: Nat Commun. 2019 Mar 19;10:1254. doi: 10.1038/s41467-019-09284-w (PMC6425034; doi:10.1038/s41467-019-09284-w)
Supplement: Supplementary file 4 — Source Data [file 41467_2019_9284_MOESM4_ESM.xlsx]

## Sheet: Sheet1
Name	NumberFungalClasses	Type				Name	NumberBacteriaPhyla	Type
CB100	2	CaterpillarDetachedLeaves				CB1	10	CaterpillarDetachedLeaves
CB10	4	CaterpillarDetachedLeaves				CB10	6	CaterpillarDetachedLeaves
CB13	1	CaterpillarDetachedLeaves				CB100	9	CaterpillarDetachedLeaves
CB1	1	CaterpillarDetachedLeaves				CB11	8	CaterpillarDetachedLeaves
CB21	2	CaterpillarDetachedLeaves				CB12	10	CaterpillarDetachedLeaves
CB29	1	CaterpillarDetachedLeaves				CB13	8	CaterpillarDetachedLeaves
CB30	3	CaterpillarDetachedLeaves				CB14	3	CaterpillarDetachedLeaves
CB40	4	CaterpillarDetachedLeaves				CB15	7	CaterpillarDetachedLeaves
CB42	3	CaterpillarDetachedLeaves				CB16	8	CaterpillarDetachedLeaves
CB48	3	CaterpillarDetachedLeaves				CB17	7	CaterpillarDetachedLeaves
CB4	1	CaterpillarDetachedLeaves				CB18	9	CaterpillarDetachedLeaves
CB56	1	CaterpillarDetachedLeaves				CB21	7	CaterpillarDetachedLeaves
CB59	2	CaterpillarDetachedLeaves				CB23	8	CaterpillarDetachedLeaves
CB5	2	CaterpillarDetachedLeaves				CB24	4	CaterpillarDetachedLeaves
CB60	3	CaterpillarDetachedLeaves				CB25	6	CaterpillarDetachedLeaves
CB61	1	CaterpillarDetachedLeaves				CB27	9	CaterpillarDetachedLeaves
CB69	3	CaterpillarDetachedLeaves				CB28	8	CaterpillarDetachedLeaves
CB73	2	CaterpillarDetachedLeaves				CB29	8	CaterpillarDetachedLeaves
CB81	2	CaterpillarDetachedLeaves				CB30	10	CaterpillarDetachedLeaves
CB87	4	CaterpillarDetachedLeaves				CB33	11	CaterpillarDetachedLeaves
CB96	1	CaterpillarDetachedLeaves				CB34	7	CaterpillarDetachedLeaves
CB97	1	CaterpillarDetachedLeaves				CB38	7	CaterpillarDetachedLeaves
CB11	1	CaterpillarDetachedLeaves				CB4	8	CaterpillarDetachedLeaves
CB12	1	CaterpillarDetachedLeaves				CB40	9	CaterpillarDetachedLeaves
CB16	1	CaterpillarDetachedLeaves				CB41	7	CaterpillarDetachedLeaves
CB17	1	CaterpillarDetachedLeaves				CB42	9	CaterpillarDetachedLeaves
CB24	1	CaterpillarDetachedLeaves				CB43	6	CaterpillarDetachedLeaves
CB33	1	CaterpillarDetachedLeaves				CB45	6	CaterpillarDetachedLeaves
CB34	1	CaterpillarDetachedLeaves				CB46	6	CaterpillarDetachedLeaves
CB37	4	CaterpillarDetachedLeaves				CB48	6	CaterpillarDetachedLeaves
CB41	2	CaterpillarDetachedLeaves				CB49	3	CaterpillarDetachedLeaves
CB43	1	CaterpillarDetachedLeaves				CB5	7	CaterpillarDetachedLeaves
CB49	4	CaterpillarDetachedLeaves				CB50	5	CaterpillarDetachedLeaves
CB54	4	CaterpillarDetachedLeaves				CB51	4	CaterpillarDetachedLeaves
CB58	4	CaterpillarDetachedLeaves				CB52	9	CaterpillarDetachedLeaves
CB64	2	CaterpillarDetachedLeaves				CB54	7	CaterpillarDetachedLeaves
CB75	4	CaterpillarDetachedLeaves				CB55	9	CaterpillarDetachedLeaves
CB79	1	CaterpillarDetachedLeaves				CB56	7	CaterpillarDetachedLeaves
CB7	1	CaterpillarDetachedLeaves				CB57	8	CaterpillarDetachedLeaves
CB83	2	CaterpillarDetachedLeaves				CB58	5	CaterpillarDetachedLeaves
CB86	1	CaterpillarDetachedLeaves				CB59	6	CaterpillarDetachedLeaves
CB92	3	CaterpillarDetachedLeaves				CB60	8	CaterpillarDetachedLeaves
CB98	3	CaterpillarDetachedLeaves				CB61	7	CaterpillarDetachedLeaves
CB99	2	CaterpillarDetachedLeaves				CB63	9	CaterpillarDetachedLeaves
CB15	1	CaterpillarDetachedLeaves				CB64	5	CaterpillarDetachedLeaves
CB23	2	CaterpillarDetachedLeaves				CB69	5	CaterpillarDetachedLeaves
CB25	2	CaterpillarDetachedLeaves				CB7	6	CaterpillarDetachedLeaves
CB27	4	CaterpillarDetachedLeaves				CB72	5	CaterpillarDetachedLeaves
CB38	2	CaterpillarDetachedLeaves				CB73	6	CaterpillarDetachedLeaves
CB45	2	CaterpillarDetachedLeaves				CB74	5	CaterpillarDetachedLeaves
CB46	5	CaterpillarDetachedLeaves				CB75	6	CaterpillarDetachedLeaves
CB50	1	CaterpillarDetachedLeaves				CB76	7	CaterpillarDetachedLeaves
CB52	2	CaterpillarDetachedLeaves				CB78	9	CaterpillarDetachedLeaves
CB57	2	CaterpillarDetachedLeaves				CB79	8	CaterpillarDetachedLeaves
CB63	2	CaterpillarDetachedLeaves				CB8	8	CaterpillarDetachedLeaves
CB67	2	CaterpillarDetachedLeaves				CB81	6	CaterpillarDetachedLeaves
CB72	2	CaterpillarDetachedLeaves				CB83	8	CaterpillarDetachedLeaves
CB74	4	CaterpillarDetachedLeaves				CB84	8	CaterpillarDetachedLeaves
CB76	1	CaterpillarDetachedLeaves				CB85	6	CaterpillarDetachedLeaves
CB78	1	CaterpillarDetachedLeaves				CB86	10	CaterpillarDetachedLeaves
CB84	1	CaterpillarDetachedLeaves				CB87	6	CaterpillarDetachedLeaves
CB85	1	CaterpillarDetachedLeaves				CB88	6	CaterpillarDetachedLeaves
CB88	2	CaterpillarDetachedLeaves				CB89	8	CaterpillarDetachedLeaves
CB8	3	CaterpillarDetachedLeaves				CB9	5	CaterpillarDetachedLeaves
CB94	3	CaterpillarDetachedLeaves				CB92	8	CaterpillarDetachedLeaves
CY100	8	CaterpillarsIntactPlants				CB94	4	CaterpillarDetachedLeaves
CY10	5	CaterpillarsIntactPlants				CB96	11	CaterpillarDetachedLeaves
CY13	4	CaterpillarsIntactPlants				CB97	6	CaterpillarDetachedLeaves
CY1	5	CaterpillarsIntactPlants				CB98	4	CaterpillarDetachedLeaves
CY21	7	CaterpillarsIntactPlants				CB99	9	CaterpillarDetachedLeaves
CY29	10	CaterpillarsIntactPlants				CY1	12	CaterpillarsIntactPlants
CY30	5	CaterpillarsIntactPlants				CY10	12	CaterpillarsIntactPlants
CY40	5	CaterpillarsIntactPlants				CY100	14	CaterpillarsIntactPlants
CY42	7	CaterpillarsIntactPlants				CY11	15	CaterpillarsIntactPlants
CY44	7	CaterpillarsIntactPlants				CY12	15	CaterpillarsIntactPlants
CY48	10	CaterpillarsIntactPlants				CY13	12	CaterpillarsIntactPlants
CY4	5	CaterpillarsIntactPlants				CY14	11	CaterpillarsIntactPlants
CY56	6	CaterpillarsIntactPlants				CY15	9	CaterpillarsIntactPlants
CY59	5	CaterpillarsIntactPlants				CY16	13	CaterpillarsIntactPlants
CY5	5	CaterpillarsIntactPlants				CY17	12	CaterpillarsIntactPlants
CY60	5	CaterpillarsIntactPlants				CY18	14	CaterpillarsIntactPlants
CY61	6	CaterpillarsIntactPlants				CY21	10	CaterpillarsIntactPlants
CY69	8	CaterpillarsIntactPlants				CY23	13	CaterpillarsIntactPlants
CY73	5	CaterpillarsIntactPlants				CY24	15	CaterpillarsIntactPlants
CY81	7	CaterpillarsIntactPlants				CY27	16	CaterpillarsIntactPlants
CY87	6	CaterpillarsIntactPlants				CY28	10	CaterpillarsIntactPlants
CY91	7	CaterpillarsIntactPlants				CY29	15	CaterpillarsIntactPlants
CY96	6	CaterpillarsIntactPlants				CY30	8	CaterpillarsIntactPlants
CY97	5	CaterpillarsIntactPlants				CY33	11	CaterpillarsIntactPlants
CY11	6	CaterpillarsIntactPlants				CY34	15	CaterpillarsIntactPlants
CY12	8	CaterpillarsIntactPlants				CY36	9	CaterpillarsIntactPlants
CY16	6	CaterpillarsIntactPlants				CY37	8	CaterpillarsIntactPlants
CY24	7	CaterpillarsIntactPlants				CY38	10	CaterpillarsIntactPlants
CY33	5	CaterpillarsIntactPlants				CY4	12	CaterpillarsIntactPlants
CY34	7	CaterpillarsIntactPlants				CY40	6	CaterpillarsIntactPlants
CY37	7	CaterpillarsIntactPlants				CY41	15	CaterpillarsIntactPlants
CY41	7	CaterpillarsIntactPlants				CY42	12	CaterpillarsIntactPlants
CY43	6	CaterpillarsIntactPlants				CY43	9	CaterpillarsIntactPlants
CY49	6	CaterpillarsIntactPlants				CY44	17	CaterpillarsIntactPlants
CY54	5	CaterpillarsIntactPlants				CY45	12	CaterpillarsIntactPlants
CY55	5	CaterpillarsIntactPlants				CY46	12	CaterpillarsIntactPlants
CY58	5	CaterpillarsIntactPlants				CY48	15	CaterpillarsIntactPlants
CY64	5	CaterpillarsIntactPlants				CY49	9	CaterpillarsIntactPlants
CY70	5	CaterpillarsIntactPlants				CY5	16	CaterpillarsIntactPlants
CY75	8	CaterpillarsIntactPlants				CY50	12	CaterpillarsIntactPlants
CY79	10	CaterpillarsIntactPlants				CY51	9	CaterpillarsIntactPlants
CY7	7	CaterpillarsIntactPlants				CY54	11	CaterpillarsIntactPlants
CY83	6	CaterpillarsIntactPlants				CY55	13	CaterpillarsIntactPlants
CY86	4	CaterpillarsIntactPlants				CY56	16	CaterpillarsIntactPlants
CY92	8	CaterpillarsIntactPlants				CY57	12	CaterpillarsIntactPlants
CY99	7	CaterpillarsIntactPlants				CY58	13	CaterpillarsIntactPlants
CY9	6	CaterpillarsIntactPlants				CY59	10	CaterpillarsIntactPlants
CY14	4	CaterpillarsIntactPlants				CY60	12	CaterpillarsIntactPlants
CY15	6	CaterpillarsIntactPlants				CY61	11	CaterpillarsIntactPlants
CY17	8	CaterpillarsIntactPlants				CY63	11	CaterpillarsIntactPlants
CY23	8	CaterpillarsIntactPlants				CY64	10	CaterpillarsIntactPlants
CY25	8	CaterpillarsIntactPlants				CY67	17	CaterpillarsIntactPlants
CY27	6	CaterpillarsIntactPlants				CY69	13	CaterpillarsIntactPlants
CY36	5	CaterpillarsIntactPlants				CY7	11	CaterpillarsIntactPlants
CY38	5	CaterpillarsIntactPlants				CY70	10	CaterpillarsIntactPlants
CY45	5	CaterpillarsIntactPlants				CY72	10	CaterpillarsIntactPlants
CY46	6	CaterpillarsIntactPlants				CY73	12	CaterpillarsIntactPlants
CY50	5	CaterpillarsIntactPlants				CY74	6	CaterpillarsIntactPlants
CY52	5	CaterpillarsIntactPlants				CY75	17	CaterpillarsIntactPlants
CY57	5	CaterpillarsIntactPlants				CY76	9	CaterpillarsIntactPlants
CY63	7	CaterpillarsIntactPlants				CY78	11	CaterpillarsIntactPlants
CY67	9	CaterpillarsIntactPlants				CY79	13	CaterpillarsIntactPlants
CY72	6	CaterpillarsIntactPlants				CY8	7	CaterpillarsIntactPlants
CY74	4	CaterpillarsIntactPlants				CY81	11	CaterpillarsIntactPlants
CY76	7	CaterpillarsIntactPlants				CY83	9	CaterpillarsIntactPlants
CY78	7	CaterpillarsIntactPlants				CY84	9	CaterpillarsIntactPlants
CY84	5	CaterpillarsIntactPlants				CY85	15	CaterpillarsIntactPlants
CY85	7	CaterpillarsIntactPlants				CY86	5	CaterpillarsIntactPlants
CY88	6	CaterpillarsIntactPlants				CY87	10	CaterpillarsIntactPlants
CY8	4	CaterpillarsIntactPlants				CY88	9	CaterpillarsIntactPlants
CY94	3	CaterpillarsIntactPlants				CY89	6	CaterpillarsIntactPlants
LB100	1	LeavesPlantWithoutcaterpillar				CY9	6	CaterpillarsIntactPlants
LB1	1	LeavesPlantWithoutcaterpillar				CY91	11	CaterpillarsIntactPlants
LB21	1	LeavesPlantWithoutcaterpillar				CY92	11	CaterpillarsIntactPlants
LB29	1	LeavesPlantWithoutcaterpillar				CY94	8	CaterpillarsIntactPlants
LB30	1	LeavesPlantWithoutcaterpillar				CY96	14	CaterpillarsIntactPlants
LB42	1	LeavesPlantWithoutcaterpillar				CY97	15	CaterpillarsIntactPlants
LB44	1	LeavesPlantWithoutcaterpillar				CY99	11	CaterpillarsIntactPlants
LB48	1	LeavesPlantWithoutcaterpillar				LB1	6	LeavesPlantWithoutcaterpillar
LB4	1	LeavesPlantWithoutcaterpillar				LB10	4	LeavesPlantWithoutcaterpillar
LB56	1	LeavesPlantWithoutcaterpillar				LB100	4	LeavesPlantWithoutcaterpillar
LB59	2	LeavesPlantWithoutcaterpillar				LB12	5	LeavesPlantWithoutcaterpillar
LB5	3	LeavesPlantWithoutcaterpillar				LB13	3	LeavesPlantWithoutcaterpillar
LB60	2	LeavesPlantWithoutcaterpillar				LB14	1	LeavesPlantWithoutcaterpillar
LB61	2	LeavesPlantWithoutcaterpillar				LB15	5	LeavesPlantWithoutcaterpillar
LB73	2	LeavesPlantWithoutcaterpillar				LB16	4	LeavesPlantWithoutcaterpillar
LB81	1	LeavesPlantWithoutcaterpillar				LB17	7	LeavesPlantWithoutcaterpillar
LB87	1	LeavesPlantWithoutcaterpillar				LB18	3	LeavesPlantWithoutcaterpillar
LB91	1	LeavesPlantWithoutcaterpillar				LB21	5	LeavesPlantWithoutcaterpillar
LB96	2	LeavesPlantWithoutcaterpillar				LB23	5	LeavesPlantWithoutcaterpillar
LB97	1	LeavesPlantWithoutcaterpillar				LB24	5	LeavesPlantWithoutcaterpillar
LB12	1	LeavesPlantWithoutcaterpillar				LB25	6	LeavesPlantWithoutcaterpillar
LB16	2	LeavesPlantWithoutcaterpillar				LB27	6	LeavesPlantWithoutcaterpillar
LB24	1	LeavesPlantWithoutcaterpillar				LB28	5	LeavesPlantWithoutcaterpillar
LB33	2	LeavesPlantWithoutcaterpillar				LB29	6	LeavesPlantWithoutcaterpillar
LB34	1	LeavesPlantWithoutcaterpillar				LB30	4	LeavesPlantWithoutcaterpillar
LB37	1	LeavesPlantWithoutcaterpillar				LB33	5	LeavesPlantWithoutcaterpillar
LB41	1	LeavesPlantWithoutcaterpillar				LB34	4	LeavesPlantWithoutcaterpillar
LB43	1	LeavesPlantWithoutcaterpillar				LB36	5	LeavesPlantWithoutcaterpillar
LB49	2	LeavesPlantWithoutcaterpillar				LB37	4	LeavesPlantWithoutcaterpillar
LB54	2	LeavesPlantWithoutcaterpillar				LB38	4	LeavesPlantWithoutcaterpillar
LB55	1	LeavesPlantWithoutcaterpillar				LB4	3	LeavesPlantWithoutcaterpillar
LB58	1	LeavesPlantWithoutcaterpillar				LB40	5	LeavesPlantWithoutcaterpillar
LB64	2	LeavesPlantWithoutcaterpillar				LB41	4	LeavesPlantWithoutcaterpillar
LB70	1	LeavesPlantWithoutcaterpillar				LB42	6	LeavesPlantWithoutcaterpillar
LB75	1	LeavesPlantWithoutcaterpillar				LB43	5	LeavesPlantWithoutcaterpillar
LB79	1	LeavesPlantWithoutcaterpillar				LB44	6	LeavesPlantWithoutcaterpillar
LB7	1	LeavesPlantWithoutcaterpillar				LB45	3	LeavesPlantWithoutcaterpillar
LB83	1	LeavesPlantWithoutcaterpillar				LB46	6	LeavesPlantWithoutcaterpillar
LB92	2	LeavesPlantWithoutcaterpillar				LB48	4	LeavesPlantWithoutcaterpillar
LB98	4	LeavesPlantWithoutcaterpillar				LB49	6	LeavesPlantWithoutcaterpillar
LB99	1	LeavesPlantWithoutcaterpillar				LB5	9	LeavesPlantWithoutcaterpillar
LB9	2	LeavesPlantWithoutcaterpillar				LB50	5	LeavesPlantWithoutcaterpillar
LB14	1	LeavesPlantWithoutcaterpillar				LB52	4	LeavesPlantWithoutcaterpillar
LB17	1	LeavesPlantWithoutcaterpillar				LB54	4	LeavesPlantWithoutcaterpillar
LB23	1	LeavesPlantWithoutcaterpillar				LB55	5	LeavesPlantWithoutcaterpillar
LB25	1	LeavesPlantWithoutcaterpillar				LB56	5	LeavesPlantWithoutcaterpillar
LB27	1	LeavesPlantWithoutcaterpillar				LB57	5	LeavesPlantWithoutcaterpillar
LB36	1	LeavesPlantWithoutcaterpillar				LB58	4	LeavesPlantWithoutcaterpillar
LB38	2	LeavesPlantWithoutcaterpillar				LB59	5	LeavesPlantWithoutcaterpillar
LB38	2	LeavesPlantWithoutcaterpillar				LB60	7	LeavesPlantWithoutcaterpillar
LB45	1	LeavesPlantWithoutcaterpillar				LB61	4	LeavesPlantWithoutcaterpillar
LB46	2	LeavesPlantWithoutcaterpillar				LB63	5	LeavesPlantWithoutcaterpillar
LB52	1	LeavesPlantWithoutcaterpillar				LB64	4	LeavesPlantWithoutcaterpillar
LB57	1	LeavesPlantWithoutcaterpillar				LB67	6	LeavesPlantWithoutcaterpillar
LB63	1	LeavesPlantWithoutcaterpillar				LB7	1	LeavesPlantWithoutcaterpillar
LB67	1	LeavesPlantWithoutcaterpillar				LB70	3	LeavesPlantWithoutcaterpillar
LB72	1	LeavesPlantWithoutcaterpillar				LB72	4	LeavesPlantWithoutcaterpillar
LB74	1	LeavesPlantWithoutcaterpillar				LB73	7	LeavesPlantWithoutcaterpillar
LB78	1	LeavesPlantWithoutcaterpillar				LB74	4	LeavesPlantWithoutcaterpillar
LB84	2	LeavesPlantWithoutcaterpillar				LB75	6	LeavesPlantWithoutcaterpillar
LB85	2	LeavesPlantWithoutcaterpillar				LB76	5	LeavesPlantWithoutcaterpillar
LB88	1	LeavesPlantWithoutcaterpillar				LB78	5	LeavesPlantWithoutcaterpillar
LB8	1	LeavesPlantWithoutcaterpillar				LB79	6	LeavesPlantWithoutcaterpillar
LB94	1	LeavesPlantWithoutcaterpillar				LB8	3	LeavesPlantWithoutcaterpillar
LY100	2	LeavesPlantWithCaterpillar				LB81	6	LeavesPlantWithoutcaterpillar
LY10	1	LeavesPlantWithCaterpillar				LB83	6	LeavesPlantWithoutcaterpillar
LY13	1	LeavesPlantWithCaterpillar				LB84	7	LeavesPlantWithoutcaterpillar
LY1	1	LeavesPlantWithCaterpillar				LB85	3	LeavesPlantWithoutcaterpillar
LY21	1	LeavesPlantWithCaterpillar				LB86	4	LeavesPlantWithoutcaterpillar
LY29	2	LeavesPlantWithCaterpillar				LB87	5	LeavesPlantWithoutcaterpillar
LY30	1	LeavesPlantWithCaterpillar				LB88	5	LeavesPlantWithoutcaterpillar
LY40	1	LeavesPlantWithCaterpillar				LB89	5	LeavesPlantWithoutcaterpillar
LY42	1	LeavesPlantWithCaterpillar				LB9	7	LeavesPlantWithoutcaterpillar
LY44	1	LeavesPlantWithCaterpillar				LB91	5	LeavesPlantWithoutcaterpillar
LY48	4	LeavesPlantWithCaterpillar				LB92	6	LeavesPlantWithoutcaterpillar
LY4	1	LeavesPlantWithCaterpillar				LB94	6	LeavesPlantWithoutcaterpillar
LY5	1	LeavesPlantWithCaterpillar				LB96	5	LeavesPlantWithoutcaterpillar
LY61	1	LeavesPlantWithCaterpillar				LB97	5	LeavesPlantWithoutcaterpillar
LY69	1	LeavesPlantWithCaterpillar				LB98	4	LeavesPlantWithoutcaterpillar
LY87	1	LeavesPlantWithCaterpillar				LB99	6	LeavesPlantWithoutcaterpillar
LY91	1	LeavesPlantWithCaterpillar				LY1	5	LeavesPlantWithCaterpillar
LY97	1	LeavesPlantWithCaterpillar				LY10	4	LeavesPlantWithCaterpillar
LY11	1	LeavesPlantWithCaterpillar				LY100	2	LeavesPlantWithCaterpillar
LY16	4	LeavesPlantWithCaterpillar				LY11	5	LeavesPlantWithCaterpillar
LY24	1	LeavesPlantWithCaterpillar				LY12	5	LeavesPlantWithCaterpillar
LY33	1	LeavesPlantWithCaterpillar				LY13	5	LeavesPlantWithCaterpillar
LY34	1	LeavesPlantWithCaterpillar				LY14	4	LeavesPlantWithCaterpillar
LY37	2	LeavesPlantWithCaterpillar				LY15	3	LeavesPlantWithCaterpillar
LY41	3	LeavesPlantWithCaterpillar				LY16	5	LeavesPlantWithCaterpillar
LY43	1	LeavesPlantWithCaterpillar				LY17	4	LeavesPlantWithCaterpillar
LY49	5	LeavesPlantWithCaterpillar				LY18	4	LeavesPlantWithCaterpillar
LY55	1	LeavesPlantWithCaterpillar				LY21	4	LeavesPlantWithCaterpillar
LY58	1	LeavesPlantWithCaterpillar				LY23	5	LeavesPlantWithCaterpillar
LY64	2	LeavesPlantWithCaterpillar				LY24	4	LeavesPlantWithCaterpillar
LY7	2	LeavesPlantWithCaterpillar				LY25	4	LeavesPlantWithCaterpillar
LY86	1	LeavesPlantWithCaterpillar				LY27	4	LeavesPlantWithCaterpillar
LY92	1	LeavesPlantWithCaterpillar				LY28	3	LeavesPlantWithCaterpillar
LY98	1	LeavesPlantWithCaterpillar				LY29	5	LeavesPlantWithCaterpillar
LY99	3	LeavesPlantWithCaterpillar				LY30	5	LeavesPlantWithCaterpillar
LY9	1	LeavesPlantWithCaterpillar				LY33	4	LeavesPlantWithCaterpillar
LY14	2	LeavesPlantWithCaterpillar				LY34	5	LeavesPlantWithCaterpillar
LY15	1	LeavesPlantWithCaterpillar				LY36	4	LeavesPlantWithCaterpillar
LY17	1	LeavesPlantWithCaterpillar				LY37	4	LeavesPlantWithCaterpillar
LY25	1	LeavesPlantWithCaterpillar				LY38	3	LeavesPlantWithCaterpillar
LY27	1	LeavesPlantWithCaterpillar				LY4	5	LeavesPlantWithCaterpillar
LY36	2	LeavesPlantWithCaterpillar				LY40	5	LeavesPlantWithCaterpillar
LY45	1	LeavesPlantWithCaterpillar				LY41	4	LeavesPlantWithCaterpillar
LY46	2	LeavesPlantWithCaterpillar				LY42	5	LeavesPlantWithCaterpillar
LY50	2	LeavesPlantWithCaterpillar				LY43	6	LeavesPlantWithCaterpillar
LY57	1	LeavesPlantWithCaterpillar				LY44	4	LeavesPlantWithCaterpillar
LY63	2	LeavesPlantWithCaterpillar				LY45	4	LeavesPlantWithCaterpillar
LY84	1	LeavesPlantWithCaterpillar				LY46	6	LeavesPlantWithCaterpillar
LY88	1	LeavesPlantWithCaterpillar				LY48	5	LeavesPlantWithCaterpillar
LY8	1	LeavesPlantWithCaterpillar				LY49	4	LeavesPlantWithCaterpillar
LY94	2	LeavesPlantWithCaterpillar				LY5	4	LeavesPlantWithCaterpillar
RY100	4	Roots				LY50	3	LeavesPlantWithCaterpillar
RY10	9	Roots				LY51	4	LeavesPlantWithCaterpillar
RY13	5	Roots				LY55	4	LeavesPlantWithCaterpillar
RY1	8	Roots				LY57	3	LeavesPlantWithCaterpillar
RY21	5	Roots				LY58	3	LeavesPlantWithCaterpillar
RY30	5	Roots				LY60	4	LeavesPlantWithCaterpillar
RY40	8	Roots				LY61	6	LeavesPlantWithCaterpillar
RY42	9	Roots				LY63	6	LeavesPlantWithCaterpillar
RY44	7	Roots				LY64	3	LeavesPlantWithCaterpillar
RY48	5	Roots				LY67	2	LeavesPlantWithCaterpillar
RY4	11	Roots				LY69	5	LeavesPlantWithCaterpillar
RY56	6	Roots				LY7	4	LeavesPlantWithCaterpillar
RY59	5	Roots				LY70	3	LeavesPlantWithCaterpillar
RY60	5	Roots				LY73	1	LeavesPlantWithCaterpillar
RY61	6	Roots				LY8	5	LeavesPlantWithCaterpillar
RY69	3	Roots				LY84	2	LeavesPlantWithCaterpillar
RY81	9	Roots				LY86	3	LeavesPlantWithCaterpillar
RY87	7	Roots				LY87	4	LeavesPlantWithCaterpillar
RY91	7	Roots				LY88	4	LeavesPlantWithCaterpillar
RY96	6	Roots				LY9	4	LeavesPlantWithCaterpillar
RY97	7	Roots				LY91	5	LeavesPlantWithCaterpillar
RY11	8	Roots				LY92	5	LeavesPlantWithCaterpillar
RY12	8	Roots				LY94	3	LeavesPlantWithCaterpillar
RY16	9	Roots				LY98	7	LeavesPlantWithCaterpillar
RY24	8	Roots				LY99	4	LeavesPlantWithCaterpillar
RY33	5	Roots				RY1	21	Roots
RY34	6	Roots				RY10	15	Roots
RY37	3	Roots				RY100	3	Roots
RY41	11	Roots				RY11	12	Roots
RY43	8	Roots				RY12	15	Roots
RY49	4	Roots				RY13	16	Roots
RY54	6	Roots				RY14	15	Roots
RY55	5	Roots				RY15	14	Roots
RY58	6	Roots				RY16	16	Roots
RY64	5	Roots				RY17	14	Roots
RY70	6	Roots				RY18	19	Roots
RY75	7	Roots				RY21	15	Roots
RY79	6	Roots				RY23	17	Roots
RY83	8	Roots				RY24	13	Roots
RY86	7	Roots				RY25	17	Roots
RY92	8	Roots				RY27	14	Roots
RY98	8	Roots				RY28	18	Roots
RY99	8	Roots				RY30	18	Roots
RY9	10	Roots				RY33	14	Roots
RY14	6	Roots				RY34	18	Roots
RY15	10	Roots				RY36	21	Roots
RY17	6	Roots				RY37	17	Roots
RY23	7	Roots				RY38	19	Roots
RY25	1	Roots				RY4	21	Roots
RY27	10	Roots				RY40	18	Roots
RY36	8	Roots				RY41	15	Roots
RY38	5	Roots				RY42	17	Roots
RY45	5	Roots				RY43	17	Roots
RY46	6	Roots				RY44	6	Roots
RY50	6	Roots				RY45	5	Roots
RY52	4	Roots				RY46	5	Roots
RY57	5	Roots				RY48	5	Roots
RY63	8	Roots				RY49	4	Roots
RY67	2	Roots				RY5	21	Roots
RY74	6	Roots				RY50	3	Roots
RY76	8	Roots				RY51	5	Roots
RY78	6	Roots				RY52	5	Roots
RY84	5	Roots				RY54	5	Roots
RY85	5	Roots				RY55	4	Roots
RY88	5	Roots				RY56	4	Roots
RY8	9	Roots				RY57	3	Roots
RY94	4	Roots				RY58	2	Roots
SY1	26	Soil				RY59	5	Roots
SY4	27	Soil				RY60	4	Roots
SY5	24	Soil				RY61	3	Roots
SY6	27	Soil				RY63	4	Roots
SY10	27	Soil				RY64	1	Roots
SY13	24	Soil				RY67	5	Roots
SY21	25	Soil				RY69	3	Roots
SY29	26	Soil				RY7	22	Roots
SY30	29	Soil				RY70	3	Roots
SY40	23	Soil				RY72	6	Roots
SY42	29	Soil				RY73	23	Roots
SY44	30	Soil				RY74	2	Roots
SY48	27	Soil				RY75	6	Roots
SY56	28	Soil				RY76	4	Roots
SY59	21	Soil				RY78	4	Roots
SY61	21	Soil				RY79	5	Roots
SY69	30	Soil				RY8	19	Roots
SY73	31	Soil				RY81	4	Roots
SY87	27	Soil				RY83	7	Roots
SY91	28	Soil				RY84	20	Roots
SY96	29	Soil				RY85	5	Roots
SY97	28	Soil				RY86	3	Roots
SY100	29	Soil				RY87	4	Roots
SY7	26	Soil				RY88	4	Roots
SY11	22	Soil				RY89	5	Roots
SY12	27	Soil				RY9	16	Roots
SY16	25	Soil				RY91	5	Roots
SY24	26	Soil				RY92	2	Roots
SY34	30	Soil				RY94	5	Roots
SY37	22	Soil				RY96	4	Roots
SY41	25	Soil				RY97	5	Roots
SY43	24	Soil				RY98	2	Roots
SY49	27	Soil				RY99	4	Roots
SY55	30	Soil				SY1	37	Soil
SY64	29	Soil				SY10	37	Soil
SY70	29	Soil				SY100	37	Soil
SY75	27	Soil				SY11	37	Soil
SY79	29	Soil				SY12	34	Soil
SY86	27	Soil				SY13	35	Soil
SY92	24	Soil				SY14	38	Soil
SY98	22	Soil				SY15	37	Soil
SY99	29	Soil				SY16	7	Soil
SY8	26	Soil				SY17	33	Soil
SY14	25	Soil				SY18	36	Soil
SY15	23	Soil				SY21	36	Soil
SY17	28	Soil				SY23	38	Soil
SY25	26	Soil				SY24	38	Soil
SY27	26	Soil				SY25	38	Soil
SY36	28	Soil				SY27	36	Soil
SY38	25	Soil				SY28	12	Soil
SY45	25	Soil				SY29	39	Soil
SY46	28	Soil				SY33	39	Soil
SY50	27	Soil				SY34	36	Soil
SY52	25	Soil				SY36	38	Soil
SY57	27	Soil				SY37	35	Soil
SY63	30	Soil				SY38	38	Soil
SY67	26	Soil				SY4	37	Soil
SY72	28	Soil				SY40	35	Soil
SY74	26	Soil				SY41	37	Soil
SY76	23	Soil				SY42	38	Soil
SY78	29	Soil				SY43	37	Soil
SY84	27	Soil				SY45	38	Soil
SY85	30	Soil				SY46	35	Soil
SY88	27	Soil				SY48	37	Soil
SY94	29	Soil				SY49	38	Soil
						SY5	37	Soil
						SY50	36	Soil
						SY51	36	Soil
						SY52	38	Soil
						SY54	36	Soil
						SY55	34	Soil
						SY56	37	Soil
						SY57	39	Soil
						SY58	37	Soil
						SY59	31	Soil
						SY60	38	Soil
						SY63	37	Soil
						SY64	36	Soil
						SY67	37	Soil
						SY69	37	Soil
						SY7	37	Soil
						SY70	34	Soil
						SY72	40	Soil
						SY73	36	Soil
						SY74	38	Soil
						SY75	36	Soil
						SY76	39	Soil
						SY78	39	Soil
						SY79	34	Soil
						SY8	36	Soil
						SY81	36	Soil
						SY83	35	Soil
						SY84	35	Soil
						SY85	37	Soil
						SY86	33	Soil
						SY87	35	Soil
						SY88	35	Soil
						SY89	34	Soil
						SY9	36	Soil
						SY91	39	Soil
						SY92	37	Soil
						SY94	36	Soil
						SY96	36	Soil
						SY97	34	Soil
						SY98	36	Soil
						SY99	37	Soil
